# Supplementary material for: Development potential of nanoenabled agriculture projected using machine learning
Source: Proc Natl Acad Sci U S A. 2023 Jun 14;120(25):e2301885120. doi: 10.1073/pnas.2301885120 (PMC10288598; doi:10.1073/pnas.2301885120)
Supplement: Supplementary file 2 — Dataset S01 (XLSX) [file pnas.2301885120.sd01.xlsx]

## Sheet: Reference
Year	Title	DOI
2012	Alteration of phytotoxicity and oxidant stress potential by metal oxide nanoparticles in cucumis sativus	https://doi.org/10.1007/s11270-011-1067-3
2012	Stress Response and Tolerance of Zea mays to CeO2Nanoparticles: Cross Talk among H2O2, Heat Shock Protein,and Lipid Peroxidation	https://doi.org/10.1021/nn302975u
2013	Synchrotron verification of TiO2 accumulation in cucumber fruit: A possible pathway of TiO2 nanoparticle transfer from soil into the food chain	https://doi.org/10.1021/es403368j
2014	Evidence of translocation and physiological impacts of foliar applied CeO2 nanoparticles on cucumber (Cucumis sativus) plants	https://doi.org/10.1021/es404931g
2014	Phytotoxicity of silver nanoparticles to cucumber (Cucumis sativus) and wheat (Triticum aestivum)	https://doi.org/10.1631/jzus.A1400114
2015	Biochemical, anatomical and molecular level changes in cucumber (Cucumis sativus) seedlings exposed to copper oxide nanoparticles	https://doi.org/10.1515/biolog-2015-0193
2015	Characterization of zinc oxide nano particles and its effect on growth of maize (Zea mays L.) plant	https://doi.org/10.1080/01904167.2014.992536
2015	Foliar applied nanoscale and mciroscale CeO2 and CuO alter cucumber (Cucumis sativus) fruit quality	https://doi.org/10.1016/j.scitotenv.2015.08.029
2015	Physiological and biochemical changes imposed by CeO2 nanoparticles on wheat: A life cycle field study	https://doi.org/10.1021/acs.est.5b03055
2015	Physiological and molecular level studies on the toxicity of silver nanoparticles in germinating seedlings of mung bean (Vigna radiataL.)	https://doi.org/10.1007/s11738-014-1719-1
2016	Jointed toxicity of TiO2 NPs and Cd to rice seedlings: NPs alleviated Cd toxicity and Cd promoted NPs uptake	https://doi.org/10.1016/j.plaphy.2016.05.010
2017	Comparative effect of ZnO NPs, ZnO bulk and ZnSO4 in the antioxidant defences of two plant species growing in two agricultural soils under greenhouse conditions	https://doi.org/10.1016/j.scitotenv.2017.02.153
2017	Deciphering the mode of interactions of nanoparticles with mung bean (Vigna radiata L.)	https://doi.org/10.1080/07929978.2017.1288516
2017	Effects of exposure pathways on the accumulation and phytotoxicity of silver nanoparticles in soybean and rice	https://doi.org/10.1080/17435390.2017.1344740
2017	Melatonin improves the photosynthetic carbon assimilation and antioxidant capacity in wheat exposed to nano-ZnO stress	https://doi.org/10.3390/molecules22101727
2017	Morpho-physiological and biochemical response of maize (Zea mays L.) plants fertilized with nano-iron (Fe3O4) micronutrient	https://doi.org/10.1080/01904167.2016.1270320
2017	Oxidative stress response to aluminum oxide (Al2O3) nanoparticles in Triticum aestivum	https://doi.org/10.2478/s11756-018-0016-7
2018	Comparative effects of nano and bulk-Fe3O4 on the growth of cucumber (Cucumis sativus)	https://doi.org/10.1016/j.ecoenv.2018.09.053
2018	Comparative study of the phytotoxicity of ZnO nanoparticles and Zn accumulation in nine crops grown in a calcareous soil and an acidic soil	https://doi.org/10.1016/j.scitotenv.2018.06.356
2018	Copper nanoparticles induced genotoxicty, oxidative stress, and changes in superoxide dismutase (SOD) gene expression in cucumber (Cucumis sativus) plants	https://doi.org/10.3389/fpls.2018.00872
2018	Copper oxide nanoparticles and arsenic interact to alter seedling growth of rice (Oryza sativa japonica)	https://doi.org/10.1016/j.chemosphere.2018.05.021
2018	Effects of zinc oxide nanoparticles on the growth, photosynthetic traits,and antioxidative enzymes in tomato plants	https://doi.org/10.1007/s10535-018-0813-4
2018	Titanium dioxide nanoparticles improve growth and enhance tolerance of broad bean plants under saline soil conditions	https://doi.org/10.1002/ldr.2780
2018	Toxicity assessment of metal oxide nano-pollutants on tomato (Solanum lycopersicon): A study on growth dynamics and plant cell death	https://doi.org/10.1016/j.envpol.2018.05.015
2018	Uptake, distribution and transformation of zerovalent iron nanoparticles in the edible plant Cucumis sativus	https://doi.org/10.1021/acs.est.8b01960
2018	Zinc oxide nanoparticles alter the wheat physiological response and reduce the cadmium uptake by plants	https://doi.org/10.1016/j.envpol.2018.08.036
2019	Alleviation of cadmium accumulation in maize (Zea maysL.) by foliar spray of zinc oxide nanoparticles and biochar to contaminated soil	https://doi.org/10.1016/j.envpol.2019.02.031
2019	Effect of metal oxide nanoparticles on amino acids in wheat grains (Triticum aestivum) in a life cycle study	https://doi.org/10.1016/j.jenvman.2019.04.041
2019	Effects of biochar on uptake, acquisition and translocation of silver nanoparticles in rice (Oryza sativaL.) in relation to growth, photosynthetic traits and nutrients displacement	https://doi.org/10.1016/j.envpol.2019.04.083
2019	Effects of nanoTiO2 on tomato plants under different irradiances	https://doi.org/10.1016/j.envpol.2019.113141
2019	Exposure of tomato (Lycopersicon esculentum) to silver nanoparticles and silver nitrate:physiological and molecular response	https://doi.org/10.1080/15226514.2019.1634000
2019	Graphene quantum dots‑induced physiological and biochemical responses in mung bean and tomato seedlings	https://doi.org/10.1007/s40415-019-00519-0
2019	Impact of carbon nanomaterials on the antioxidant system of tomato seedlings	https://doi.org/10.3390/ijms20235858
2019	Metabolomics reveals how cucumber (Cucumis sativus) reprograms metabolites to cope with silver Ions and silver nanoparticle-induced oxidative stress	https://doi.org/10.1021/acs.est.8b02440
2019	Nano-ZnO priming induces salt tolerance by promoting photosynthetic carbon assimilation in wheat	https://doi.org/10.1080/03650340.2019.1663508
2019	Phytotoxicity of nano-zinc oxide to tomato plant (Solanum lycopersicumL.): Zn uptake, stress enzymes response and influence on non-enzymatic antioxidants in fruits	https://doi.org/10.1016/j.eti.2019.100325
2019	Response of tomato plants to interaction effects of magnetic (Fe3O4) nanoparticles and cadmium stress	https://doi.org/10.1080/17429145.2019.1626922
2019	The accumulation of cadmium in wheat (Triticum aestivum) as influenced by zinc oxide nanoparticles and soil moisture conditions	https://doi.org/10.1007/s11356-019-05333-5
2020	Copper nanomaterial morphology and composition control foliar transfer through the cuticle and mediate resistance to root fungal disease in tomato (Solanum lycopersicum)	https://doi.org/10.1021/acs.jafc.0c04546
2020	Effect of gibberellic acid on growth, biomass, and antioxidant defense system of wheat (Triticum aestivumL.) under cerium oxide nanoparticle stress	https://doi.org/10.1007/s11356-020-09661-9
2020	Foliar spray of TiO2 nanoparticles prevails over root application in reducing Cd accumulation and mitigating Cd-induced phytotoxicity in maize (Zea maysL.)	https://doi.org/10.1016/j.chemosphere.2019.124794
2020	Insight into the interaction between Fe-based nanomaterials and maize(Zea mays) plants at metabolic level	https://doi.org/10.1016/j.scitotenv.2020.139795
2020	Physiological and metabolic responses of maize (Zea mays) plants to Fe3O4 nanoparticles	https://doi.org/10.1016/j.scitotenv.2020.137400
2020	Physiological response of cucumber (Cucumis sativus L.) leaves to polystyrene nanoplastics pollution	https://doi.org/10.1016/j.chemosphere.2020.127041
2020	Phytotoxicity assessment of copper oxide nanoparticles on the germination, early seedling growth, and physiological responses in Oryza sativa L.	https://doi.org/10.1007/s00128-020-02850-9
2020	Seed priming with carbon nanomaterials to modify the germination, growth, and antioxidant status of tomato seedlings	https://doi.org/10.3390/agronomy10050639
2020	Silver nanoparticles with different concentrations and particle sizes affect the functional traits of wheat	https://doi.org/10.32615/bp.2019.122
2020	Simultaneous mitigation of cadmium and drought stress in wheat by soil application of iron nanoparticles	https://doi.org/10.1016/j.chemosphere.2019.124681
2020	Synthesis and application of controlled size copper oxide nanoparticles for improving biochemical and growth parameters of maize seedling	https://doi.org/10.1080/01904167.2020.1793182
2020	Uptake of iron oxide nanoparticles inhibits the photosynthesis of the wheat after foliar exposure	https://doi.org/10.1016/j.chemosphere.2020.127445
2021	Do polystyrene nanoplastics affect the toxicity of cadmium to wheat	https://doi.org/10.1016/j.envpol.2020.114498
2021	Foliar uptake and leaf-to-root translocation of nanoplastics with different coating charge in maize plants	https://doi.org/10.1016/j.jhazmat.2021.125854
2021	Impact of polystyrene nanoplastics (PSNPs) on seed germination and seedling growth of wheat (Triticum aestivum L.)	https://doi.org/10.1016/j.jhazmat.2019.121620
2021	Response of rice (Oryza sativa L.) roots to nanoplastic treatment at seedling stage	https://doi.org/10.1016/j.jhazmat.2020.123412
2021	Species-dependent response of food crops to polystyrene nanoplastics and microplastics	https://doi.org/10.1016/j.scitotenv.2021.148750
2021	The distribution and impact of polystyrene nanoplastics on cucumber plants	https://doi.org/10.1007/s11356-020-11702-2
2021	Zinc oxide nanoparticles and epibrassinolide enhanced growth of tomato via modulating antioxidant activity and photosynthetic	https://doi.org/10.1016/j.plaphy.2021.02.002
